# Supplementary material for: Ameliorative Effect of a Neoteric Regimen of Catechin plus Cetirizine on Ovalbumin-Induced Allergic Rhinitis in Rats
Source: Life (Basel). 2022 May 31;12(6):820. doi: 10.3390/life12060820 (PMC9225010; doi:10.3390/life12060820)
Supplement: Supplementary file 1 [file life-12-00820-s001.zip]

Archive with 2 entries (2 files):
- Supplementary Figure S1.png
- Supplementary Figure S2.png
